# Supplementary material for: Pulse Oximetry: A Non-Invasive, Novel Marker for the Quality of Chest Compressions in Porcine Models of Cardiac Arrest
Source: PLoS One. 2015 Oct 20;10(10):e0139707. doi: 10.1371/journal.pone.0139707 (PMC4613139; doi:10.1371/journal.pone.0139707)
Supplement: S1 Minimal Data Set — Line 29, ID 27, marked red, was removed because of the extreme values. (XLS) [file pone.0139707.s001.xls]

## Sheet: Sheet
		BASELINE					3min					6min					9min
GROUP	ID	HR	CPP	PetCO2	Amp	AUC	HR	CPP	PetCO2	Amp	AUC	HR	CPP	PetCO2	Amp	AUC	HR	CPP	PetCO2	Amp	AUC
1	1	85	90	45	190	3658	98	13	8	15	1408	100	13	12	25	1529	102	8	10	26	1678
1	2	83	83	39	395	4290	100	14	13	30	1762	100	14	11	33	1789	105	5	11	40	1539
1	3	84	87	35	140	3380	105	20	10	61	1036	105	22	15	47	1187	101	18	14	45	1294
1	4	108	106	42	1004	5070	108	14	9	54	2555	102	11	8	60	2461	103	4	9	59	2387
1	5	89	100	40	659	4867	106	15	18	99	3046	104	17	19	86	3184	104	18	21	78	2750
1	6	68	136	37	347	3683	103	10	14	97	3059	103	9	16	93	2975	105	6	14	100	2809
1	7	80	142	36	351	4178	95	9	12	80	2887	98	10	11	91	2770	101	5	12	58	2861
1	8	69	145	35	395	4255	99	15	18	131	3311	99	13	20	125	3201	99	15	16	189	3015
1	9	97	134	42	181	3616	101	7	9	51	2223	101	6	10	62	2321	102	5	12	58	2410
1	10	113	89	38	897	5003	100	21	11	13	878	100	23	9	15	901	98	20	8	25	893
1	11	90	94	41	907	5012	100	47	21	269	3898	102	49	22	280	3580	105	25	15	350	2403
1	12	100	62	37	446	4394	106	3	12	48	2330	106	6	16	50	2469	101	20	15	52	2196
1	13	165	61	40	636	4704	120	16	12	109	2271	105	17	9	102	2198	106	11	8	99	2201
1	14	93	112	39	319	4100	108	6	6	23	1634	108	8	8	22	1702	107	4	8	30	1541
1	15	93	103	45	575	4615	105	14	13	21	1512	105	10	12	21	1618	103	6	7	50	1328
1	16	65	101	43	396	4292	106	18	9	24	1398	106	22	8	25	1284	104	21	12	18	1085
1	17	142	90	43	272	3440	110	6	16	69	2445	107	6	15	70	2413	108	5	14	60	1980
2	18	83	101	38	145	3419	98	17	14	32	2107	104	15	15	52	2508	101	16	16	45	2195
2	19	90	85	35	173	3568	108	18	15	76	2591	100	19	15	75	2419	101	16	12	89	2237
2	20	88	94	38	281	3965	110	25	22	199	2855	105	26	21	180	3201	99	25	22	275	3502
2	21	92	100	40	397	4364	109	16	23	266	3901	102	13	26	251	3517	105	14	21	291	3219
2	22	67	130	35	537	4133	96	19	19	137	3359	96	20	17	150	3580	98	25	18	140	3794
2	23	67	121	36	364	3687	100	25	25	152	3460	103	25	26	154	2987	101	30	25	129	2804
2	24	91	129	38	513	4364	94	19	23	178	3599	100	18	21	179	3498	102	25	22	150	3195
2	25	102	132	39	162	3520	100	9	16	135	3266	105	18	20	128	3199	105	27	19	129	2985
2	26	94	127	37	147	3435	107	17	21	212	3732	101	19	18	217	3618	102	18	15	128	3702
2	27	100	94	36	634	4701	101	90	30	1932	5646	100	85	29	1894	5401	99	59	18	1575	5096
2	28	115	120	36	171	3565	101	27	15	108	3136	102	29	14	102	3404	102	26	15	101	3107
2	29	153	73	45	404	4311	101	27	23	77	2669	102	31	21	99	2487	103	32	20	125	2576
2	30	123	82	45	743	4839	100	29.7	21	472	3533	105	26	24	425	3197	105	30	22	390	2975
2	31	84	102	39	726	4819	106	26	19.3	172	3525	101	25	18	190	3876	102	29	21	210	3106
2	32	113	49	38	1046	5128	111	21	13	358	3887	105	19	16	419	4025	104	19	17	375	4018
2	33	73	95	43	1025	5068	108	17	16	410	3209	106	19	13	456	3195	108	17	12	391	3076
2	34	110	91	39	280	4026	109	23	18	36	2227	107	21	17	31	2374	105	18	15	45	2580
